# Supplementary material for: Reliability as a Precondition for Trust—Segmentation Reliability Analysis of Radiomic Features Improves Survival Prediction
Source: Diagnostics (Basel). 2022 Jan 19;12(2):247. doi: 10.3390/diagnostics12020247 (PMC8871487; doi:10.3390/diagnostics12020247)
Supplement: Supplementary file 1 [file diagnostics-12-00247-s001.zip]

Archive with 1 entries (1 files):
- diagnostics-1519904-supplementary.csv
