# Supplementary material for: Reliability as a Precondition for Trust—Segmentation Reliability Analysis of Radiomic Features Improves Survival Prediction
Source: Diagnostics (Basel). 2022 Jan 19;12(2):247. doi: 10.3390/diagnostics12020247 (PMC8871487; doi:10.3390/diagnostics12020247)
Supplement: Supplementary file 1 [file diagnostics-12-00247-s001.zip › diagnostics-1519904-supplementary.csv]

Feature	LIDC	KITS	LITS	NSCLC	BRATS
wavelet-LL_gldm_GrayLevelNonUniformity	0.9949821241487375	0.9999778879731711	0.9998261159471209	0.9996239364947359	0.9994263224363595
original_gldm_GrayLevelNonUniformity	0.9950874807376922	0.999975384491174	0.9998343359522519	0.999605337660632	0.9994320456582944
wavelet-HL_gldm_GrayLevelNonUniformity	0.992957073242537	0.9999619842829882	0.999762977776083	0.9994802531368261	0.998866152524349
wavelet-LL_glrlm_GrayLevelNonUniformity	0.9925419375575513	0.9999751871455907	0.9998212857980449	0.9994730917940025	0.9977465046399057
wavelet-LH_gldm_GrayLevelNonUniformity	0.9913321011685522	0.9999635632228367	0.9997717717823946	0.9994531937022011	0.9987345306113682
original_glrlm_GrayLevelNonUniformity	0.9926448786452551	0.9999730688126007	0.9998257435451826	0.9994253699230128	0.99778478233329
wavelet-HL_glrlm_GrayLevelNonUniformity	0.988968520735555	0.9999585746243744	0.9997623216517879	0.9993799078200525	0.9981907907411963
wavelet-LH_glrlm_GrayLevelNonUniformity	0.9887098114815192	0.9999588593418147	0.9997750912117239	0.999356063730646	0.9979445854259803
wavelet-LL_firstorder_Energy	0.9931663777115023	0.999895845649762	0.9996797576598757	0.9992944038211506	0.99932765665819
wavelet-LL_firstorder_TotalEnergy	0.9938365459654583	0.9998938091588958	0.9996926468997316	0.999286083661217	0.9993274117243109
original_firstorder_Energy	0.990688104590517	0.9999204140880673	0.9997082279001231	0.9992245807194935	0.9988930765653661
original_firstorder_TotalEnergy	0.9917785699233115	0.9999211388792627	0.9997360737453161	0.9992225384470113	0.9988806963492104
wavelet-HH_gldm_GrayLevelNonUniformity	0.9867503808324949	0.9999521060560366	0.9997683900661416	0.9992050900500953	0.9987091409577332
wavelet-HH_glrlm_GrayLevelNonUniformity	0.9848634812235226	0.9999475805161275	0.9997562777157124	0.9991549702688007	0.9983092813616866
wavelet-HH_gldm_DependenceNonUniformity	0.9727354900541704	0.9999433105167725	0.9997418411873897	0.9990820010342082	0.9968245499895818
wavelet-LH_glszm_GrayLevelNonUniformity	0.9710884449437311	0.9999410390094714	0.9997334814598078	0.9990296290885428	0.9964614415971872
original_glszm_GrayLevelNonUniformity	0.9816317038723494	0.9999642376439338	0.9997667052488166	0.9990223412056571	0.9972514454739771
wavelet-LL_glszm_GrayLevelNonUniformity	0.9825824282960592	0.999964848804673	0.9997826923400931	0.9990136764961874	0.9972475970633617
original_shape2D_PixelSurface	0.975147662752994	0.9999467165059517	0.999763332174373	0.9988408242049502	0.9971915412380674
original_shape2D_MeshSurface	0.9751214708622248	0.9999469614956811	0.9997634559751322	0.9988383307856369	0.9971767866910907
wavelet-HH_firstorder_TotalEnergy	0.9796674327335997	0.9999474787792813	0.9997906482692598	0.998831928697125	0.9971688451040259
wavelet-HH_firstorder_Energy	0.9750100783988986	0.9999461746496285	0.9997623044128012	0.9988304857207754	0.9971634542830358
wavelet-HL_glszm_GrayLevelNonUniformity	0.96765953077282	0.9999425915024831	0.999718493333426	0.9988287843087471	0.9971837684526383
wavelet-HL_firstorder_Energy	0.9745612947693834	0.999944741330618	0.9997658699203193	0.998820058567771	0.9970171267919704
wavelet-HL_firstorder_TotalEnergy	0.9791124503677593	0.9999445980972477	0.999796878187881	0.9988198737427303	0.9970005726973784
wavelet-LH_firstorder_TotalEnergy	0.9790869073913133	0.9999445130061932	0.999791274548442	0.9988136672692414	0.9970842805856404
wavelet-LH_firstorder_Energy	0.9746107579820449	0.9999455044583598	0.9997665438633756	0.9988133538358106	0.9971022565416462
wavelet-LH_gldm_DependenceNonUniformity	0.9635292520482936	0.9999364401152482	0.9997139796510968	0.9985903706659147	0.9968792399811981
wavelet-HH_glszm_GrayLevelNonUniformity	0.9543800253191368	0.9999238047221605	0.9996902997360761	0.9985872383072334	0.9966128478870335
wavelet-HL_gldm_DependenceNonUniformity	0.9527273250212105	0.9999382226000353	0.9997286597077524	0.9985719554635393	0.9965926634714839
wavelet-HH_glrlm_RunLengthNonUniformity	0.9672398333694916	0.99994498406499	0.9997455735679213	0.998492925736574	0.9969948119315686
wavelet-LH_glrlm_RunLengthNonUniformity	0.9640434330810076	0.9999379861707641	0.9997426487117616	0.9983610732236596	0.997033243470345
wavelet-HL_glrlm_RunLengthNonUniformity	0.9577511534282452	0.9999410408378178	0.9997478381265921	0.9980154195021866	0.9968148975281966
original_gldm_DependenceNonUniformity	0.9467381102772838	0.9999229404446803	0.9997080071698534	0.9979392388124524	0.996221631515892
original_glrlm_RunLengthNonUniformity	0.95709346863625	0.9999289368983272	0.999739386063538	0.9978708234255886	0.9967607012262065
wavelet-LL_glrlm_RunLengthNonUniformity	0.957233233101304	0.9999245159104457	0.9997314735088456	0.9978184661877727	0.9966883827053237
wavelet-HH_glszm_SizeZoneNonUniformity	0.9666881427403288	0.9999041936342619	0.9996451348366922	0.9976177698034809	0.995942960463598
wavelet-LL_firstorder_90Percentile	0.997374295039739	0.9980794192551221	0.9241391288694363	0.9689985861378863	0.9998300138643714
wavelet-LL_gldm_DependenceNonUniformity	0.9380911978892421	0.9999013144572506	0.9996921156348859	0.9973270252380426	0.9960097676521578
original_firstorder_90Percentile	0.9971349219961455	0.998257829306604	0.9159622787070967	0.9698710725813413	0.9997750277413515
wavelet-LH_glszm_SizeZoneNonUniformity	0.9578129719301156	0.9998995953357265	0.9996505998581278	0.9969486760870687	0.9962745643771097
original_shape2D_MinorAxisLength	0.9603630787618601	0.9996173941743485	0.9978766131084924	0.9968315076774086	0.9937231952992507
original_shape2D_MajorAxisLength	0.9627191209756156	0.9996683706796816	0.9981016633421372	0.9968075701454144	0.9945998674544053
original_shape2D_Perimeter	0.9639721822689393	0.9994660491291518	0.9981510193026066	0.9964717471046658	0.9769769090406477
original_shape2D_MaximumDiameter	0.9602001762273817	0.9994708198345783	0.9981458671961669	0.9959418546505783	0.9827359913075502
wavelet-LL_gldm_DependenceVariance	0.9959220413264642	0.9984512774354013	0.9423021444965058	0.9808795551944283	0.9990796067018011
wavelet-HL_glszm_SizeZoneNonUniformity	0.9396252735967925	0.9999170382566154	0.9996588411724461	0.9954850856273283	0.9958810504984577
wavelet-LL_glszm_SizeZoneNonUniformity	0.9324918598690174	0.9998271086183279	0.9995746415118018	0.9944924881075594	0.9956646218047596
original_glszm_SizeZoneNonUniformity	0.9348647537981478	0.9998634027727263	0.9996146121769995	0.9944224431058053	0.9956118295685012
wavelet-LH_glrlm_RunVariance	0.9843692143253828	0.9990682794368091	0.9634275580346328	0.995063137372974	0.9963728585689707
wavelet-HL_glrlm_RunVariance	0.9822991579217837	0.9986902791767915	0.9629693036538844	0.9950608761949951	0.9952054011887057
wavelet-LH_gldm_LargeDependenceEmphasis	0.9828680260884721	0.9987994685465007	0.9591814929307411	0.9939946497463765	0.998988694040783
wavelet-HL_gldm_LargeDependenceEmphasis	0.984477811136527	0.998327049951536	0.9611376934929701	0.9939886308975248	0.99862777986981
wavelet-HL_glrlm_LongRunEmphasis	0.9804230343139131	0.9985768839776223	0.9608487455367185	0.9939279699692816	0.9945177309419206
wavelet-LH_glrlm_LongRunEmphasis	0.9810470851164028	0.9989875623971514	0.9583672796838213	0.9938982595119736	0.9967336428126723
wavelet-HH_glrlm_RunVariance	0.9814967120869367	0.9993689777993953	0.978570494010947	0.9932414546427986	0.9975258716673376
wavelet-LH_glrlm_RunPercentage	0.9793900587029007	0.9984659528372772	0.9523399529236787	0.9931476428602168	0.9987566541354744
wavelet-HL_glrlm_RunPercentage	0.980232219378993	0.9977087244755937	0.9551746616607033	0.9930908163137906	0.9983199128479769
original_gldm_DependenceVariance	0.9928756825932368	0.9976694554678978	0.9378496202110598	0.9854412224338333	0.998900411215726
wavelet-HH_glrlm_LongRunEmphasis	0.9819452509059989	0.9992834899076598	0.9775609963160663	0.9921620932046876	0.99776125629204
wavelet-LL_glrlm_RunPercentage	0.985187679610982	0.9975411521623037	0.9478959952618506	0.9917924565576686	0.9986314796859987
wavelet-LL_glrlm_ShortRunEmphasis	0.9732202126482377	0.9967056490159625	0.9301935425323031	0.9917880181598939	0.9967463616125307
wavelet-LL_glrlm_RunLengthNonUniformityNormalized	0.976330563213462	0.996669618416151	0.9381869727454264	0.991667743971487	0.9970901892264084
wavelet-LL_glszm_ZonePercentage	0.9742353844156281	0.9961344531623325	0.9353045833361862	0.9915279651462945	0.9972612725772294
wavelet-LH_glszm_ZoneVariance	0.9798626497859942	0.9998826549892035	0.9721552570167975	0.9940380221131969	0.9911294970756865
original_glrlm_RunPercentage	0.9816559968774797	0.9975886506544053	0.9567346716055884	0.9909831166347149	0.9988843674275192
wavelet-LH_glrlm_ShortRunEmphasis	0.9692933961532548	0.9978959961342788	0.934502879380007	0.9909738777152677	0.9979955639669396
wavelet-LH_glrlm_RunLengthNonUniformityNormalized	0.9724858740456338	0.9976387854960472	0.9398940941658922	0.9908149852242691	0.9979193217796072
wavelet-LL_glcm_Idm	0.9723644363082371	0.9969519036313619	0.9539596927521072	0.9907795986913049	0.9980282503364091
wavelet-HL_glrlm_ShortRunEmphasis	0.969486551018018	0.9972515218853558	0.934340193659825	0.9907420963905302	0.9969669049117287
wavelet-LH_gldm_DependenceVariance	0.9777480428426939	0.9969380554986247	0.9362298435873341	0.9906106341550222	0.9978900680548306
wavelet-HL_glrlm_RunLengthNonUniformityNormalized	0.9718057469061874	0.9968657699353427	0.9415550447384864	0.9905313741784021	0.997130264435582
wavelet-LH_glcm_Idm	0.9715955297861503	0.9979836712036032	0.9521787077331013	0.9904917002077296	0.9986478053289722
wavelet-LH_glszm_LargeAreaEmphasis	0.9773219210312949	0.999878910376004	0.9712805087976575	0.9940262500078743	0.9902511030867022
wavelet-LL_gldm_LargeDependenceEmphasis	0.9901126947351748	0.9985667241475091	0.9568849184088051	0.9894827654364627	0.9990123313688387
original_gldm_LargeDependenceEmphasis	0.9874851917286371	0.9985143761930191	0.9612442002361693	0.9900343000668841	0.9992057277364782
wavelet-LH_glcm_Id	0.9725501023491252	0.9978099501596719	0.9557589084184284	0.9900289724519156	0.9985785953183003
wavelet-LH_glszm_ZonePercentage	0.9706743866958238	0.9973692521752295	0.9426454069562442	0.9898121802035165	0.9976857226379425
wavelet-HH_glrlm_RunPercentage	0.9814840509790088	0.9984098784017063	0.9688376338765138	0.9897022918090046	0.9987793753548495
wavelet-LL_glcm_Id	0.9720624307156817	0.9965057638946315	0.9566878526474567	0.9896960358010348	0.9977671421801129
wavelet-HL_gldm_DependenceVariance	0.9824384576437226	0.9954893278014807	0.937296678268476	0.9896198365758551	0.9983368836096747
wavelet-HH_gldm_LargeDependenceEmphasis	0.982190879028356	0.9989627794568412	0.9746533604957912	0.9893780248425268	0.9989433156959485
wavelet-LL_glrlm_RunVariance	0.9893758816383373	0.9986240254905303	0.9610850156162005	0.9846670368864583	0.9950489193672412
wavelet-HL_glszm_ZonePercentage	0.9684817824412479	0.9964226971989839	0.9450584840301429	0.9893729292650648	0.9973860245563844
wavelet-HL_glcm_Idm	0.9709450861984837	0.9947060140128945	0.9563806018112269	0.989224265484179	0.9981598214504661
original_glrlm_RunLengthNonUniformityNormalized	0.9676837446967408	0.996869619692302	0.9485036876352191	0.9892017306829067	0.9976327248807895
wavelet-LL_glcm_InverseVariance	0.9569865317069135	0.9939356015951526	0.9353365944957894	0.989124937157373	0.9964246863031891
wavelet-LL_gldm_SmallDependenceEmphasis	0.9636384339379238	0.9939715752474663	0.9104045431484294	0.9890743278153539	0.9960981973362761
original_glrlm_ShortRunEmphasis	0.9647221379330913	0.9967881183889621	0.9424376064784927	0.9890120549520922	0.9970424707936207
original_glszm_ZonePercentage	0.9662725902568674	0.995655448672491	0.9476454639624841	0.9889614209830547	0.9974939497594286
original_glrlm_RunVariance	0.9886135596359803	0.9983985741547283	0.9621746791505239	0.986351856037373	0.993964407710548
wavelet-HL_glcm_Id	0.9708396924909422	0.994885148811576	0.9572126258861056	0.988558495465715	0.9979948737340714
wavelet-HL_glszm_ZoneVariance	0.9702692234568829	0.9984945769758211	0.9728431741125767	0.9905308125040189	0.9882610200819295
wavelet-HH_glcm_Idm	0.9815568416892613	0.9968140538229758	0.9746082998652361	0.9880047019937884	0.9988508568226804
original_glcm_Idm	0.9650213673767682	0.9970441107789448	0.9576499863836041	0.98785023095841	0.9983656273535495
wavelet-LL_glrlm_LongRunEmphasis	0.9850384021805013	0.9982917784740547	0.9513621631747025	0.9878058960859581	0.9945770234721751
wavelet-HH_glcm_Id	0.981118254255221	0.9964554948577851	0.9737908661348287	0.9877082258521165	0.9987416205348775
wavelet-HH_glrlm_ShortRunEmphasis	0.9748406108024861	0.9978971803307423	0.961128495715927	0.9876010123467197	0.9983960583127891
wavelet-HL_glszm_LargeAreaEmphasis	0.9671621043362473	0.9983688696432104	0.9689709559990021	0.9905058915517619	0.9875949289611949
wavelet-LH_firstorder_Uniformity	0.8385921949944048	0.9934776821701439	0.8976581657381826	0.9875729324607471	0.9983827271859544
wavelet-LL_glszm_ZoneVariance	0.9741733603828935	0.9993994231684193	0.9675874794279073	0.9962261622012094	0.9875448372909492
original_glrlm_LongRunEmphasis	0.9825101514164782	0.9981098755040212	0.9573236163160568	0.98695023260418	0.9936627764035844
wavelet-LL_firstorder_RootMeanSquared	0.9844697301987062	0.99870381675084	0.9725984619666599	0.9867760714320458	0.9990587772272528
original_glcm_Id	0.9647339083312618	0.9968412492376009	0.9595172527877456	0.9865584621196987	0.9981760886303603
wavelet-HH_firstorder_MeanAbsoluteDeviation	0.978342023169626	0.9987662983212895	0.9807400040854775	0.9865084362672617	0.9950324803738548
original_glszm_ZoneVariance	0.9728849562461908	0.9997614409557609	0.9805942427789045	0.9963227808254873	0.9863884794350988
wavelet-HH_firstorder_Uniformity	0.9520689814708292	0.9963304832327815	0.9625646401506022	0.9860864779617462	0.9987025959307605
wavelet-LL_glszm_LargeAreaEmphasis	0.9724284351855417	0.9992124243808795	0.9631295037402026	0.9960427442041728	0.9859817785533929
original_glszm_LargeAreaEmphasis	0.970660891490688	0.9996779125118489	0.9760130147745807	0.9962686790264164	0.9856603654246975
wavelet-HH_glrlm_GrayLevelNonUniformityNormalized	0.9461643472364758	0.995503464943659	0.9579832295005817	0.9855588682403795	0.9982163815261885
wavelet-HH_glszm_ZonePercentage	0.9723729111021663	0.9956919045593977	0.9501805114792068	0.9855252509478802	0.9980543974984699
wavelet-HH_glrlm_RunLengthNonUniformityNormalized	0.9750376850441158	0.9969034309267037	0.957296216087769	0.9853764644935994	0.9982684442396743
wavelet-HH_glcm_JointEntropy	0.9189048755002818	0.9965047002806535	0.9734297687751651	0.9851958153053466	0.9985570356209446
wavelet-HH_glcm_DifferenceAverage	0.9808121856186005	0.9982877956566912	0.9812454883471384	0.9851836312399308	0.9951970772799054
wavelet-HH_firstorder_Entropy	0.957613847318618	0.9974027093380823	0.9773872570741422	0.9850526440578788	0.9979150865571784
original_gldm_SmallDependenceEmphasis	0.9485540681779017	0.9924643317811601	0.9256477371034422	0.9849069439258156	0.996298132074494
wavelet-HH_firstorder_RobustMeanAbsoluteDeviation	0.9598754354927768	0.999026631224142	0.9611749568889358	0.9843872096418156	0.9975431237995578
wavelet-LH_gldm_SmallDependenceEmphasis	0.9544132987581131	0.9948768599114852	0.9185576666263869	0.9843739640179756	0.9965868480810607
wavelet-LH_glrlm_GrayLevelNonUniformityNormalized	0.803359460196869	0.9914412245294195	0.8947005747088486	0.9842162960691576	0.9976105675102639
wavelet-HL_gldm_SmallDependenceEmphasis	0.9512337600891723	0.9947734403297013	0.9166650541862424	0.9839852692129345	0.9962054320226392
wavelet-HH_glcm_DifferenceEntropy	0.9175226967599537	0.9931149384628112	0.9556313966732612	0.9837444799118591	0.9977548041969829
wavelet-LL_firstorder_Maximum	0.9961386072556608	0.9836913819959298	0.9034491687360802	0.9389679534256252	0.9994098194443866
wavelet-LL_gldm_DependenceNonUniformityNormalized	0.9580093854736955	0.9853329009861743	0.8819725437279313	0.9836795671643341	0.9956362791937368
original_firstorder_10Percentile	0.8121015187479497	0.9836109605671916	0.9850087585700837	0.9594214014074974	0.9926816906815119
wavelet-LL_firstorder_10Percentile	0.8313972168411805	0.9832044195569443	0.984714359667302	0.9606535258977682	0.9928407512599604
wavelet-LH_firstorder_10Percentile	0.9826184112383073	0.9923587097846069	0.9210027328975787	0.9786327739265406	0.9932907669171539
wavelet-HL_firstorder_Uniformity	0.8481683170214906	0.9823402085524686	0.9016610112674136	0.9865770140672896	0.9972908395148175
wavelet-HH_firstorder_InterquartileRange	0.9568577151258304	0.9988117366740314	0.9583563359759071	0.9820991042151522	0.9968934744092044
original_firstorder_Maximum	0.9943779005992277	0.9819447894601956	0.8978562679585769	0.9357692537229545	0.9966946414923188
original_firstorder_RootMeanSquared	0.9796157564730742	0.9985909123155511	0.9688304712867485	0.981631644672736	0.9989167491374447
wavelet-LH_glcm_JointEntropy	0.8439639883415859	0.9940018388598357	0.9662218319609802	0.9815991294058104	0.9982301444740066
original_glcm_InverseVariance	0.9418188902103795	0.9921358725214213	0.9258185505544815	0.9815723399995882	0.9968280361747429
wavelet-HL_firstorder_Entropy	0.8588798123585799	0.9941373437451821	0.9572934004940761	0.9814158168363598	0.9957776863577334
wavelet-HH_glcm_SumEntropy	0.8841670958785366	0.992017270064214	0.9518590028384909	0.9813608257191437	0.998074302438261
wavelet-LL_firstorder_Median	0.9566235851481912	0.9991630640966932	0.9782339892408756	0.9812245390236622	0.9985330805109749
wavelet-LH_firstorder_Entropy	0.8704277201130708	0.99450473596691	0.9577328857002558	0.9809130807681219	0.9975847995110427
wavelet-LL_glcm_Contrast	0.9809077037499054	0.9878866497101193	0.8496779707580453	0.960147620006545	0.9879428004553616
wavelet-HL_glcm_JointEntropy	0.825845650217222	0.9942506863447779	0.9647920579020501	0.9808151766954967	0.9972795855303489
wavelet-HL_glrlm_GrayLevelNonUniformityNormalized	0.8005281842746532	0.9807053694489295	0.8952511294432178	0.9829415025263344	0.9955107551255757
original_firstorder_Median	0.952408511095505	0.9990449465264754	0.9737003323127454	0.9804079016578711	0.9986408907863022
wavelet-HH_gldm_SmallDependenceEmphasis	0.9555449822763956	0.9905905632896743	0.9141646013395668	0.9803230951431076	0.9970301754736999
wavelet-HL_firstorder_10Percentile	0.9801663861041743	0.9954360074811982	0.9146950932491685	0.974318815994057	0.984158871555042
wavelet-LH_glcm_DifferenceAverage	0.9692711832079862	0.9973699777933156	0.9715027869566686	0.979955472391078	0.9957243204011392
wavelet-LL_glszm_SizeZoneNonUniformityNormalized	0.9166103404711627	0.9899638129726853	0.8834318144004236	0.9798605031493524	0.9897529608504877
wavelet-LH_firstorder_MeanAbsoluteDeviation	0.9554052230481351	0.99684481138321	0.9678081676635217	0.9797836732183791	0.995761775300303
wavelet-LH_glcm_InverseVariance	0.9470092256205618	0.9954077574486544	0.9178227646710215	0.9797224787503291	0.9970781778615543
wavelet-LL_glcm_JointEntropy	0.8545216235168616	0.9901586918174416	0.96489227363703	0.9794980772980337	0.9964674641960285
wavelet-LL_glcm_Imc1	0.9592482377241031	0.9852350240724346	0.9647860214730613	0.9793473510513941	0.9934508997431997
original_gldm_DependenceNonUniformityNormalized	0.9344983946761303	0.9831973046412585	0.8903021820639576	0.9792874945267686	0.9958294091609945
wavelet-LL_glszm_SmallAreaEmphasis	0.9084009958157616	0.9914872261598277	0.8711580127731422	0.9791380113733581	0.9885586609465731
wavelet-LL_firstorder_Mean	0.9661949102397702	0.9983350925965677	0.9767836008054349	0.9790510377085531	0.9986793961633158
wavelet-LH_glcm_DifferenceEntropy	0.8447174254945944	0.9903383768139333	0.9445098359834555	0.9790170771732698	0.9976669642932927
wavelet-HL_glcm_DifferenceEntropy	0.8260742952673976	0.9898991876128056	0.9455641355291409	0.9789090714252486	0.9960270629763448
wavelet-LL_glcm_DifferenceAverage	0.9788344316645178	0.9924282709078778	0.950807428908897	0.9738156759095665	0.9931300601627289
wavelet-LH_firstorder_RobustMeanAbsoluteDeviation	0.9297151802366783	0.995741080714277	0.9500691719578191	0.9788145651773354	0.9968492806586327
original_firstorder_Mean	0.963428676194358	0.9982677043381658	0.973092287738927	0.97850126546372	0.9986093039062927
wavelet-HL_firstorder_MeanAbsoluteDeviation	0.9440136510027161	0.9971552747084804	0.9647082024207271	0.9782122116991872	0.9921399663784997
wavelet-HL_glcm_SumEntropy	0.7627389088103425	0.98675751914926	0.9287025149603748	0.9781526925748425	0.996114892841069
original_glcm_JointEntropy	0.8253741959987517	0.9907280079400762	0.9619055887310679	0.9780608457682873	0.9971291504082067
wavelet-HH_glszm_ZoneVariance	0.9623895177633366	0.9996384179853586	0.9830674344493324	0.978002708414073	0.9741381220279495
wavelet-LH_glcm_SumEntropy	0.7725498112619626	0.9881054511847742	0.9318394009569508	0.9777148601140593	0.9974062605739087
wavelet-LL_glcm_DifferenceEntropy	0.7224357761020777	0.9826290324920277	0.8990185871719732	0.977660371134569	0.9948919213501146
wavelet-HH_firstorder_10Percentile	0.9257325018997361	0.9974481475591844	0.9632838219484677	0.9771769959862575	0.993465857938189
wavelet-HL_glcm_InverseVariance	0.9461763389167065	0.9928386839785239	0.924971544541279	0.9767678431604763	0.9970256194428206
wavelet-LH_glcm_Imc2	0.937522573422265	0.9929390246364926	0.9754749415282833	0.9765680058869466	0.991355619478945
wavelet-HL_firstorder_RobustMeanAbsoluteDeviation	0.9097054235153901	0.9958779111481465	0.9387977688694391	0.9762545686480428	0.9955444634360213
original_firstorder_Uniformity	0.788964128535949	0.9762232741214959	0.8548359610395466	0.9780164253352981	0.9980055403497746
wavelet-HL_glcm_DifferenceAverage	0.9537684002506162	0.9977125698553382	0.9669638138127082	0.9762154086700444	0.9922559133289308
wavelet-HH_glcm_JointEnergy	0.8074857271103958	0.9759356935496053	0.8498142920311345	0.983591142598863	0.9989654673254199
wavelet-LH_glcm_SumSquares	0.9413122383370102	0.9976528532342763	0.9658624538510785	0.9748183803043409	0.9894342666579872
wavelet-LH_gldm_DependenceNonUniformityNormalized	0.92556951369697	0.9832397759589258	0.8700267681021859	0.974639546810268	0.9957304130555935
wavelet-LL_firstorder_Entropy	0.7834836565438238	0.9856861322050137	0.9298724092708228	0.9744996137961428	0.9952409627120491
wavelet-LH_gldm_GrayLevelVariance	0.9435671078116462	0.997211784909608	0.9613969242522569	0.9742968712675926	0.988664805165619
wavelet-HH_glcm_SumSquares	0.9741947321742089	0.9998346948773078	0.9721549001808572	0.9809393812787044	0.9718939142015193
original_glcm_DifferenceEntropy	0.7444416847057929	0.9871387552896362	0.9243081844358022	0.9741150766416156	0.9957111869940152
wavelet-LH_firstorder_InterquartileRange	0.9196704754627687	0.9960914973857307	0.9463449008950953	0.9740641875118322	0.9960336415368591
original_firstorder_Entropy	0.7837312997510915	0.9873506920553307	0.9355815451445246	0.974048643974149	0.9957051043018096
wavelet-LH_firstorder_Variance	0.9435315390459721	0.9973125913035782	0.9637137653688845	0.9740361589158751	0.98886626929431
wavelet-HH_firstorder_Variance	0.9695417619003703	0.9998287313912568	0.9711518851946691	0.9825201809149737	0.9740357980631501
wavelet-HH_firstorder_90Percentile	0.9657906404590278	0.9980641568589401	0.9626900232170357	0.9738656390921882	0.9877723556945609
wavelet-HH_gldm_GrayLevelVariance	0.9693138980920474	0.9998171713351988	0.9707354962645511	0.9815177904938397	0.9735298907049058
wavelet-HL_gldm_DependenceNonUniformityNormalized	0.9221845687055055	0.9884773738016631	0.8569312959820473	0.9734033393350616	0.9958048064352238
wavelet-HH_glcm_ClusterTendency	0.9662542887206897	0.9998163211127978	0.9695417958612913	0.9791731646818342	0.9729088222168376
wavelet-LH_glrlm_GrayLevelVariance	0.9432758040306851	0.9971113919032348	0.9629491068238423	0.9729013022633992	0.9879483334926366
wavelet-LH_glcm_ClusterTendency	0.899437152490917	0.996216576671678	0.9481216114574793	0.9727899828894765	0.9907603444071404
original_glrlm_GrayLevelNonUniformityNormalized	0.6500581589692511	0.9726865465266508	0.8552286523434642	0.9759670865915313	0.9946440498520281
wavelet-HH_glrlm_GrayLevelVariance	0.9689501362662272	0.9998029843978611	0.9711914350059804	0.9823800116477753	0.9725041181723123
wavelet-HH_glcm_Contrast	0.9719202826795019	0.9998114703535498	0.9708074373705788	0.9809715718949876	0.9707241296436269
wavelet-LH_glcm_ClusterProminence	0.8174387287914846	0.9979436197398086	0.7440255737537342	0.9717608201727169	0.9812064131671449
original_glcm_Contrast	0.971686071118165	0.9972707767353433	0.9015878879682953	0.9583851004154977	0.986233623160303
wavelet-HH_glszm_LargeAreaEmphasis	0.9381205491258993	0.9994952323326984	0.9716196753102985	0.9755249274313176	0.9577489309478896
wavelet-LH_glcm_MaximumProbability	0.7216582398460278	0.9715039968280978	0.8192810877505994	0.984309721922763	0.9985105740893365
wavelet-HH_gldm_DependenceEntropy	0.8246356081709709	0.9857152701343881	0.9411697585837133	0.9713815473755508	0.9957813985157682
original_glcm_Imc1	0.9465809020591022	0.9742800114835246	0.9564253453149085	0.971282234326331	0.9905751462671772
wavelet-HH_glcm_MaximumProbability	0.8629043468897508	0.9841214235889606	0.8952308110893186	0.971248424846269	0.9986477378406651
wavelet-LH_glcm_DifferenceVariance	0.9338667906271321	0.9980793586116912	0.960918549711891	0.9711948226006817	0.9838161441152689
wavelet-HL_glcm_Imc2	0.9309261537695985	0.9945261881310108	0.9692492693004027	0.9708606440259457	0.9880503160936801
wavelet-LL_glcm_SumEntropy	0.799123510208891	0.9814385527712568	0.9334477945793063	0.9708600047106741	0.9953472944816577
wavelet-LH_glcm_Contrast	0.9497214267264246	0.9981823563369221	0.9678067444218991	0.970628450425467	0.9866337896149674
original_glcm_DifferenceAverage	0.9703357618555682	0.9961530778398582	0.9630541150494161	0.9705507197254533	0.9932120221062267
original_glcm_SumEntropy	0.7562241958069678	0.9827355918679246	0.9258573580305038	0.9705344969530494	0.9958828419560954
wavelet-HH_glcm_Imc2	0.9651290653053295	0.9947190734258838	0.9697394344965936	0.950567490280484	0.9914959959946601
wavelet-LL_glcm_DifferenceVariance	0.9692344078237571	0.9801715028382141	0.7685964899411208	0.9579216164936141	0.9861546990979577
wavelet-HL_firstorder_InterquartileRange	0.9100825021230818	0.995751865480865	0.9378115608591342	0.9679378829533084	0.9953101230624315
wavelet-LH_glszm_GrayLevelVariance	0.9411428760904983	0.9959399788484808	0.9595688014774435	0.9678567117720835	0.9856856779309806
wavelet-HH_glszm_GrayLevelVariance	0.9678271575477171	0.9996933468846468	0.9665820303276048	0.9624927178165154	0.9738216055964195
wavelet-HH_glcm_ClusterProminence	0.9665166127987668	0.9995480996776749	0.7361877234470058	0.9910786864518611	0.851469614233268
wavelet-LL_gldm_DependenceEntropy	0.8639593490302192	0.9819169185626422	0.9624150443962501	0.9663356113837879	0.9920918038808639
wavelet-HH_glcm_DifferenceVariance	0.9659152665974355	0.9997826316563516	0.9554079679496486	0.9845312314612071	0.9661240970798277
original_gldm_DependenceEntropy	0.8379733933833187	0.9826300692976514	0.9535425430585962	0.9654875349265168	0.9925415422439776
wavelet-HH_gldm_SmallDependenceHighGrayLevelEmphasis	0.9632831832706437	0.9998766866129474	0.9652773606795422	0.9676311012171182	0.9254833462257542
wavelet-LL_glcm_Imc2	0.5444398675093163	0.9846682633595436	0.9447124152921507	0.9651533385470926	0.9840961598418093
wavelet-HH_gldm_LargeDependenceHighGrayLevelEmphasis	0.7900613472611651	0.9868629009935076	0.965025361655256	0.8949300153742543	0.9737797570823828
original_glcm_Imc2	0.7275054680352111	0.9896914351224115	0.9645457372336815	0.9631315540183009	0.9869628492292861
wavelet-LH_glcm_Imc1	0.9474746683836441	0.9642381080719427	0.9455512218612248	0.9657453111609764	0.9886054734870294
original_glszm_SizeZoneNonUniformityNormalized	0.8749751039962181	0.9846870819100411	0.8890352649602868	0.9642069449444521	0.988541832933838
wavelet-HL_gldm_GrayLevelVariance	0.9181911889935315	0.9990648281562152	0.9393379074217453	0.9641404882523528	0.9783013192152219
wavelet-HL_firstorder_Variance	0.9186064474229014	0.9990900438982246	0.9400039529314916	0.9640811676727654	0.9782947517893843
wavelet-HL_gldm_DependenceEntropy	0.8333877250872722	0.9739156848396797	0.9396359330695293	0.963925433785165	0.9893510698230259
wavelet-LH_firstorder_Range	0.9226207806118545	0.9826202260994603	0.9751937518878415	0.942131221820004	0.9636672234796073
wavelet-LH_glszm_GrayLevelNonUniformityNormalized	0.7305734466844509	0.9833173488938798	0.8765731671181956	0.9633701435065467	0.9854083573184662
wavelet-HL_glcm_SumSquares	0.9136541623656071	0.9991488713178976	0.9404069465990205	0.9631272531717929	0.9814689421465577
wavelet-HL_glcm_Contrast	0.8817724202421928	0.9992711387681177	0.9438650744453914	0.9630460361720924	0.968938934134977
wavelet-HL_glrlm_GrayLevelVariance	0.9171473113025931	0.9989460157382728	0.9354924642949731	0.9628096231853988	0.9780205824365317
wavelet-HH_firstorder_Maximum	0.962498512705949	0.9950610032858394	0.9766237658307666	0.9309650697891056	0.9213813279500345
wavelet-HL_glrlm_RunEntropy	0.783738847115997	0.9847693202327248	0.9387013240373638	0.9619016695075954	0.9915274245328608
wavelet-LL_firstorder_InterquartileRange	0.900727756167279	0.9941513333307184	0.88997353145097	0.9618730763398603	0.994734735095085
wavelet-LL_firstorder_RobustMeanAbsoluteDeviation	0.9033600943231253	0.9935053996730396	0.8979038496642711	0.9617732442273959	0.9959537604032795
wavelet-LL_glszm_ZoneEntropy	0.8454179198587195	0.9794639983437867	0.959513534510648	0.9616178849879478	0.9878861180341656
wavelet-LL_glrlm_RunEntropy	0.803393913295338	0.9791790877131985	0.941815428824839	0.9615888061911089	0.9919138775898075
wavelet-HL_firstorder_Minimum	0.9734141196877314	0.9837846073684218	0.9612876408567941	0.9108094714732861	0.9467151878814892
original_glszm_SmallAreaEmphasis	0.8606698631022451	0.9856492620668864	0.8611194059359033	0.9612789817269364	0.9856161998251387
wavelet-HL_firstorder_Range	0.9022894820018716	0.9836458884425132	0.9772543524238153	0.9380646752349151	0.9605919234879372
wavelet-HH_glrlm_LongRunHighGrayLevelEmphasis	0.9013071585700654	0.9985058655079242	0.9667820116556891	0.8945352316730587	0.9602596185586892
wavelet-HL_glcm_DifferenceVariance	0.8715074644880025	0.9991667384758024	0.9095140791546705	0.9610715988702095	0.9599388774362949
wavelet-LH_glrlm_RunEntropy	0.7964132135814843	0.9840581599312463	0.9444138357057085	0.9596573516824094	0.9941172897530955
original_firstorder_InterquartileRange	0.8882698192624446	0.9943286216394867	0.8958218238454356	0.9596098458297084	0.9956284930926177
original_glcm_DifferenceVariance	0.9596022242848443	0.9949433155822358	0.7862140076541854	0.9585757887630664	0.9852531558824515
original_firstorder_RobustMeanAbsoluteDeviation	0.8926897048341378	0.9941456263801518	0.9092294638940532	0.9595195264906713	0.9960540762609666
wavelet-LH_gldm_DependenceEntropy	0.8345563011569358	0.9787670179382122	0.9449669174392912	0.9594632023301264	0.9934956027045403
wavelet-HL_glcm_ClusterTendency	0.8858999085586544	0.998381101262013	0.9144786191934196	0.9593127430397527	0.98573738170352
original_glrlm_RunEntropy	0.7645428502767395	0.9809859208734786	0.9377274391084349	0.9588537356389758	0.9907761571447781
wavelet-HH_firstorder_Range	0.9583256349194157	0.9964751253293807	0.9850309436340317	0.9536808142668418	0.9583531377528136
wavelet-LL_glcm_ClusterProminence	0.8783762000862883	0.9730363608854846	0.7634331817797373	0.9580811305175676	0.99098861760138
wavelet-HH_glrlm_RunEntropy	0.8650187187764266	0.9896881642375529	0.9548528422468407	0.9573536237736049	0.9951681693407863
wavelet-HL_glcm_Imc1	0.9447705024978359	0.9573237130624714	0.9413951851093467	0.9635355557587147	0.9876789115363678
wavelet-HL_glszm_LargeAreaHighGrayLevelEmphasis	0.9682996312281029	0.9242410571623081	0.9455730617000757	0.9571658996988082	0.9801313156460121
original_glcm_ClusterProminence	0.8825689733969705	0.972102678842045	0.656276832573895	0.9570883643422161	0.9905268187269463
wavelet-LL_firstorder_MeanAbsoluteDeviation	0.9253652946655608	0.9898459475324665	0.9159449385591052	0.956911362557073	0.995263714220167
original_glszm_ZoneEntropy	0.8186756207340908	0.9794672479956128	0.9542026150814279	0.9566294644332232	0.9836786060330756
wavelet-LH_gldm_SmallDependenceHighGrayLevelEmphasis	0.95648448973051	0.996394821401545	0.9441705493346735	0.9625354708862399	0.8980108915622318
wavelet-LL_glcm_SumSquares	0.9410906817847953	0.9897870146213719	0.8413578129578005	0.9563878628011331	0.9948880459937253
original_glcm_SumSquares	0.940031401373139	0.9911787287292437	0.8488438745085818	0.956311730908499	0.994226908963219
wavelet-HH_glszm_ZoneEntropy	0.8600438234471791	0.9900720694041483	0.9559062402283839	0.9385644033356735	0.9851269167408001
original_firstorder_MeanAbsoluteDeviation	0.9202744614511389	0.9902769802151294	0.9294892682687195	0.9556097094893523	0.9950549031604676
wavelet-LL_glcm_ClusterTendency	0.9165127011301248	0.9896038640678277	0.8407821217593268	0.9551873499092174	0.9946707420491007
wavelet-HL_glcm_ClusterProminence	0.7457323755970056	0.9997264317469889	0.8051848889958009	0.9550468666348084	0.97049201961733
original_glcm_ClusterTendency	0.9133424275460638	0.9898118158575417	0.8337582455706413	0.9545170782612049	0.9945754012529644
wavelet-HL_glszm_GrayLevelNonUniformityNormalized	0.7549577435910813	0.9707574991125426	0.8741317113324795	0.9535240736400156	0.9897490847732087
original_firstorder_Variance	0.9473117208300552	0.9875194991966874	0.8420620264329165	0.9530277491204662	0.9926838423928683
wavelet-HH_glszm_SmallAreaHighGrayLevelEmphasis	0.9530159784764806	0.9997057061851609	0.9674567907194049	0.9345394801890048	0.948080869256815
wavelet-LL_gldm_GrayLevelVariance	0.9466974653137401	0.9858635746227336	0.8354153879965995	0.9528517766208925	0.9939532072099369
wavelet-LH_glszm_SmallAreaHighGrayLevelEmphasis	0.9525608396799421	0.9945100739142678	0.9414382420716958	0.954287716647101	0.9108172160121972
wavelet-LL_firstorder_Variance	0.9467266413019135	0.9861989107581468	0.8272886069370875	0.95251833736549	0.9938840039400842
original_gldm_GrayLevelVariance	0.9467790772084659	0.9874751587003072	0.8400208912659644	0.9523731933843347	0.9927667230127499
wavelet-HL_glszm_GrayLevelVariance	0.9136330136497248	0.9986131226587338	0.9293195886707839	0.9520429543183486	0.9790705998039879
wavelet-HH_glszm_LargeAreaHighGrayLevelEmphasis	0.9010232855695313	0.9934618958184214	0.9822850865069259	0.9519737550449987	0.9454877155147452
wavelet-LH_glrlm_ShortRunHighGrayLevelEmphasis	0.953814373810312	0.9926782903619147	0.9379921095518483	0.951633888703315	0.9016047325129037
wavelet-LH_glszm_ZoneEntropy	0.8308381021721305	0.9710373033371408	0.950576345714879	0.9514786246295357	0.9813128834685734
wavelet-HH_gldm_DependenceVariance	0.9491685550904038	0.9944524440760518	0.9366500742654089	0.9514568876469651	0.9972275701433961
wavelet-LH_glcm_JointAverage	0.9512607086655929	0.9787299544715744	0.9528473285417496	0.9366007428952857	0.9397182558966003
wavelet-HL_glszm_ZoneEntropy	0.8231282643781911	0.9669927051621756	0.946777836860099	0.9508570364372204	0.9748005002949178
original_glszm_GrayLevelNonUniformityNormalized	0.5499025387114569	0.9503917937044268	0.8441575933103969	0.9505051855079789	0.9744696617394999
wavelet-LH_glszm_SizeZoneNonUniformityNormalized	0.9077806348849999	0.9858929033605852	0.8754962273848008	0.9503143956965185	0.9865305581116774
wavelet-LH_firstorder_90Percentile	0.6762588743185316	0.9932310842750788	0.9503105328588302	0.9296120466477666	0.9909378840351684
original_glszm_LargeAreaHighGrayLevelEmphasis	0.9025703587431005	0.949868910524384	0.9553753112667496	0.8913816964185263	0.9741355131748486
wavelet-LH_glszm_HighGrayLevelZoneEmphasis	0.9520362724267981	0.9918063196157193	0.9357096856024776	0.9497163465400236	0.9060187030994259
wavelet-LH_firstorder_Minimum	0.9746837517038741	0.979306654274247	0.9494935880398854	0.937309149361092	0.9416102979535615
wavelet-LL_glrlm_GrayLevelVariance	0.9464193428059993	0.9850291610702762	0.8289275837860074	0.9488382516867476	0.9932427763055593
original_glszm_GrayLevelVariance	0.9482704294675532	0.9811073604184493	0.8248239984972989	0.9280858366878151	0.9891121096411211
wavelet-HH_glrlm_ShortRunHighGrayLevelEmphasis	0.9480955243738465	0.9996142303272015	0.9694095048819273	0.9431752357223953	0.9350087799037944
wavelet-HL_glcm_MaximumProbability	0.7671871354970297	0.9478738962837201	0.835234151604878	0.9829919506985081	0.99814957811371
wavelet-LH_glrlm_HighGrayLevelRunEmphasis	0.9529728068857105	0.9920994561686762	0.9354904203789534	0.947631943986744	0.9055587393819706
wavelet-HH_firstorder_Minimum	0.912468751424659	0.9933412772280297	0.9759498788915322	0.9333514179377091	0.947433774560296
wavelet-LH_gldm_HighGrayLevelEmphasis	0.9538707439112902	0.9922912907893616	0.935176201229057	0.9473252028341291	0.9027271314009668
original_glrlm_GrayLevelVariance	0.9472627414845571	0.9861112518188444	0.8248687206153	0.9468062904232832	0.9913988409026737
wavelet-HH_glcm_InverseVariance	0.946565079874425	0.994499949812866	0.9380875090885328	0.9406240816089828	0.9978458688340778
wavelet-LL_glszm_GrayLevelVariance	0.9463217879923285	0.9810676748018237	0.8295207935623286	0.9362017622056378	0.9916184514508285
wavelet-LH_glcm_Autocorrelation	0.9484145745673744	0.9913932079753829	0.9310040983936543	0.9460978154239001	0.899753011919982
wavelet-HH_glcm_JointAverage	0.9166643470018228	0.9928147203630258	0.9731355762542975	0.9247679258479582	0.9457249327231989
wavelet-HL_glcm_JointAverage	0.9440741031541612	0.9843923402063357	0.9618173303441753	0.9123115175769396	0.945010811312396
wavelet-LH_glszm_SmallAreaEmphasis	0.8947351738009762	0.987667676340781	0.851879395571479	0.9448763174249871	0.9814526041217285
wavelet-HH_glrlm_HighGrayLevelRunEmphasis	0.9436722589134077	0.9995189857927302	0.9693470068678831	0.9302436833872672	0.9382582401524744
wavelet-HH_glszm_HighGrayLevelZoneEmphasis	0.9434660990367689	0.9995020900445284	0.9693322302113345	0.9321615887465251	0.9414906491793005
wavelet-HL_glrlm_LongRunHighGrayLevelEmphasis	0.9289029463251172	0.980393573938584	0.943395772659019	0.8972736434146107	0.9780668125035068
wavelet-HH_gldm_HighGrayLevelEmphasis	0.9427300466025341	0.9995121786028647	0.9692874054684009	0.9306924386474176	0.9380356864608178
wavelet-LL_glcm_ClusterShade	0.799630877607096	0.9682092888711178	0.7874415160267481	0.9420205217904862	0.9896006642152981
wavelet-LH_firstorder_Maximum	0.745473454164151	0.9597147758078128	0.9713051098686458	0.9020304442859646	0.9402426904242406
original_glcm_ClusterShade	0.8235265474033778	0.9653329353796606	0.7155361155551108	0.9396944779902248	0.9899701057263011
wavelet-LL_firstorder_Range	0.9311936622260476	0.9507180914645241	0.9386789859786209	0.8885360444786079	0.9412018929664397
original_shape2D_PerimeterSurfaceRatio	0.7989598435283372	0.9385321900138512	0.9232828001831053	0.9565725389251537	0.9563195198378905
wavelet-HL_gldm_SmallDependenceHighGrayLevelEmphasis	0.9331560631032194	0.998653813715924	0.9370090095487263	0.9535924383564125	0.9289832641322083
wavelet-LL_firstorder_Uniformity	0.7116017842383253	0.9369420034150355	0.8310720574612602	0.9748164694182537	0.9972601520242902
wavelet-LH_gldm_LargeDependenceHighGrayLevelEmphasis	0.932215482595939	0.9764822609324801	0.9127643697818557	0.9382149758945826	0.9365249092489557
wavelet-HH_gldm_DependenceNonUniformityNormalized	0.89964264953873	0.9689617115343554	0.8363602778928345	0.9357047351523535	0.9958516403702959
wavelet-HL_glszm_SizeZoneNonUniformityNormalized	0.8974357873691247	0.9881853520856063	0.8642303860358658	0.93563543314839	0.9888956506248525
wavelet-HL_gldm_LargeDependenceHighGrayLevelEmphasis	0.932303522984929	0.9355079059445484	0.9447850780174849	0.9010739053657291	0.9698356335764753
wavelet-HH_glcm_Autocorrelation	0.9265486072291422	0.9994368737441763	0.9671360281294475	0.9277420339779479	0.9353197213412507
wavelet-HL_glszm_SmallAreaHighGrayLevelEmphasis	0.9299878956119398	0.9966718147861067	0.9395634424247623	0.9297658424423607	0.9348828113402468
wavelet-HL_glrlm_ShortRunHighGrayLevelEmphasis	0.9345466585723303	0.9945157551329575	0.9409341058216889	0.9299612134619656	0.926656060175151
original_gldm_LargeDependenceHighGrayLevelEmphasis	0.9341031743577441	0.8855302270105552	0.9457900015491227	0.9218436894073061	0.975261147059014
wavelet-LH_glrlm_LongRunHighGrayLevelEmphasis	0.9460372029458002	0.9856558939195299	0.9235686980756361	0.9338046751261855	0.891717796672086
wavelet-HL_gldm_HighGrayLevelEmphasis	0.933494398460473	0.9933167457829958	0.9411695829903413	0.9189219489264242	0.9305712127043071
wavelet-HL_glszm_HighGrayLevelZoneEmphasis	0.9333002533061594	0.993139346116254	0.9414802795823431	0.9226459094462878	0.9307346911421397
wavelet-HL_glrlm_HighGrayLevelRunEmphasis	0.9332111244516801	0.993251225630611	0.9415121802024855	0.9201495248593741	0.9304772472503978
wavelet-HL_glcm_Autocorrelation	0.932311849613606	0.9925306904306117	0.940934457566629	0.9173534823010394	0.9292934991550893
original_firstorder_Range	0.9318180884315204	0.9510514954316689	0.9469080023317882	0.8832122639081705	0.918228453368298
wavelet-LH_glcm_Idn	0.8677740709318237	0.9620064268920943	0.8823034280378776	0.9520960499031872	0.9313574621533088
wavelet-LL_glrlm_GrayLevelNonUniformityNormalized	0.5817631940877648	0.9302430648027551	0.8315466005341967	0.9753471155690006	0.9925998814520731
wavelet-HL_firstorder_90Percentile	0.5886875958675992	0.9912101021615285	0.9293591949616489	0.9279262793737151	0.9826558007610925
wavelet-HL_glszm_SmallAreaEmphasis	0.8766845357389389	0.9893116192930509	0.8459177329592229	0.929220057329997	0.987554181416421
original_gldm_SmallDependenceHighGrayLevelEmphasis	0.9549483903419871	0.9353270126750306	0.9279734526708621	0.8961301927911556	0.845539843877487
wavelet-HL_firstorder_Maximum	0.6858550054509864	0.9589065147148552	0.9625262425245642	0.9119859932388452	0.9265111306595388
wavelet-LL_gldm_LargeDependenceHighGrayLevelEmphasis	0.9353271082884175	0.8954204767971987	0.910533814781083	0.9257430654448859	0.9691983687497603
wavelet-LH_glcm_Correlation	0.687032992417105	0.9662146549745849	0.6953782016308534	0.9250403012114492	0.9456326713441
wavelet-HH_glszm_GrayLevelNonUniformityNormalized	0.8813123973334396	0.9930875483718637	0.9165627235134355	0.9248576413622309	0.9785213950158534
wavelet-HL_glcm_Idn	0.8598143014073807	0.9589964866615481	0.8829157741861859	0.9561292719961841	0.9245138107764539
wavelet-LL_firstorder_Skewness	0.8791272868431099	0.9570442242793837	0.8283751831728137	0.9203738125735372	0.923707801142686
original_glszm_SmallAreaHighGrayLevelEmphasis	0.9489700989131362	0.9201900964928396	0.9285843761431004	0.8655969825313026	0.8752988015024432
wavelet-HH_glcm_Idn	0.8942574100722804	0.9427817133342205	0.90979976258327	0.9266751200892818	0.9185856453297192
wavelet-LL_glszm_SmallAreaHighGrayLevelEmphasis	0.9460101238932432	0.9187364807472631	0.8821198968274027	0.869747226740122	0.918400812114138
wavelet-LH_glcm_JointEnergy	0.5143229502336312	0.916773735414742	0.721894309086661	0.9831135739219232	0.9984103435670213
original_glrlm_LongRunHighGrayLevelEmphasis	0.9143156665376044	0.889456494315799	0.9324677195346177	0.9048168546058573	0.9767293512026242
original_glrlm_ShortRunHighGrayLevelEmphasis	0.9456710785466894	0.9130501797371381	0.9302894943571068	0.8726474367797382	0.8536245472459897
wavelet-LL_glcm_Autocorrelation	0.9335332610334682	0.9126710363229487	0.8895407768152381	0.8773469160311418	0.9236171351102471
wavelet-LL_gldm_HighGrayLevelEmphasis	0.935163646457801	0.9124062935015902	0.8911678038345502	0.8786608798761326	0.9237119095402959
wavelet-HH_glcm_Imc1	0.9129243820456929	0.9120012352496691	0.906931441461736	0.9054804200579698	0.98868107027233
wavelet-LL_glszm_LargeAreaHighGrayLevelEmphasis	0.9024295867085754	0.9118681303380543	0.9180139851663087	0.875886654825418	0.9561692253319516
wavelet-LL_glrlm_ShortRunHighGrayLevelEmphasis	0.9399105762480178	0.9151040368413711	0.8879790465548878	0.8748146668469017	0.9116655660069832
original_glcm_MaximumProbability	0.7999510485456167	0.9113389787557166	0.7890586391517906	0.9726701959646562	0.9989329731078027
wavelet-LL_glcm_Idn	0.8962560086107705	0.9413470814840985	0.9029507857267725	0.9584403912292534	0.9113382449215788
wavelet-HL_glcm_Idmn	0.7500925641716614	0.9154924121594769	0.8401639185300747	0.9121000473999118	0.9113299179505675
wavelet-LL_glrlm_HighGrayLevelRunEmphasis	0.9367945569309726	0.9113291642509147	0.8917377981716206	0.8776929368215118	0.9220310292359162
original_gldm_HighGrayLevelEmphasis	0.9405454149669463	0.9092994053736059	0.9294682363321619	0.8736706062368012	0.8887345904241502
wavelet-LL_glcm_JointAverage	0.9136735032772931	0.9058098536441644	0.9239959498226097	0.8831643105352525	0.909159256269753
wavelet-LL_glszm_HighGrayLevelZoneEmphasis	0.9392075255404759	0.9083247283696073	0.8923275827865431	0.8712450449514744	0.9169454210600282
original_glrlm_HighGrayLevelRunEmphasis	0.9419763992045043	0.9082214366722183	0.9298856303372972	0.8731503920264484	0.8817693922966485
wavelet-LH_glcm_Idmn	0.7892499112185858	0.9213578066702046	0.8399984473618245	0.9078794656176545	0.9105336352274682
original_glcm_Autocorrelation	0.9383966113704192	0.9063247644068789	0.9285024705249794	0.8724788673277242	0.8853128990205812
original_glszm_HighGrayLevelZoneEmphasis	0.9433534157545965	0.9060905536165377	0.9290656371183272	0.866133361605492	0.8735149844472121
wavelet-LL_glszm_GrayLevelNonUniformityNormalized	0.5483688831937893	0.9033062251944975	0.8246401522288287	0.9502029022337045	0.9821975714845033
wavelet-LL_glrlm_LongRunHighGrayLevelEmphasis	0.9182760324846797	0.8994014443750996	0.899303700486884	0.9024190703919603	0.952687068259463
wavelet-HH_glcm_Idmn	0.8332353588193262	0.9022452457897934	0.8815380038016736	0.9003917564068049	0.9082903247328237
wavelet-LH_glszm_LargeAreaHighGrayLevelEmphasis	0.9683523506802728	0.8486460811375569	0.9133638210800694	0.9000907279018482	0.8871207984960431
original_glcm_JointAverage	0.912546752304668	0.8995638061727277	0.9488387068126504	0.879364433310007	0.8818415802168701
wavelet-HL_firstorder_Kurtosis	0.8113138558214866	0.9395657449292203	0.9805823215690682	0.896746523191702	0.8759469986835235
original_glcm_Idn	0.8940015936503118	0.9387370876699501	0.8913793056374679	0.9537434889605036	0.8914454456087653
wavelet-LL_gldm_SmallDependenceHighGrayLevelEmphasis	0.9509186821785124	0.9296663551660169	0.8743449176883902	0.8892556768098159	0.8936327281724481
wavelet-HH_glszm_LargeAreaLowGrayLevelEmphasis	0.7670407950385026	0.9756772831571385	0.9547249899388863	0.8898570581606904	0.7778771424220878
wavelet-HH_glszm_LowGrayLevelZoneEmphasis	0.797534526154847	0.9527023738305291	0.8898624080508559	0.8084988188352893	0.8862007618143496
wavelet-HL_glcm_Correlation	0.6278314191446925	0.9693030358553802	0.6760327779638253	0.8958040795837434	0.885557660456076
original_shape2D_Elongation	0.5541777499992664	0.9149747875209813	0.725006780958956	0.8817907548946201	0.9644973786721978
wavelet-LH_glszm_LargeAreaLowGrayLevelEmphasis	0.974852180273062	0.9375333341303511	0.8724673928438447	0.8809094588522561	0.874806449381593
wavelet-LH_firstorder_Kurtosis	0.7876213454059563	0.9739690181621752	0.9196984334478073	0.8806550768295376	0.8790349927970227
wavelet-LL_firstorder_Minimum	0.8205265057926769	0.7391068892396351	0.9550979213891182	0.8783714230544194	0.8773597055804107
original_glcm_Idmn	0.7764074263707205	0.8759815046537192	0.8285976760801494	0.8964235734754011	0.881759923667504
wavelet-LH_gldm_LargeDependenceLowGrayLevelEmphasis	0.8707108067788125	0.871198763353934	0.6973505702068536	0.8746073935401592	0.9402176244897704
wavelet-HL_firstorder_Median	0.855845752903436	0.9235043165701271	0.6466118084854439	0.8694872518423383	0.9596910032971819
wavelet-LL_firstorder_Kurtosis	0.7872298189452679	0.8594768932677903	0.9338008749706871	0.8644946882838687	0.8753650633814538
wavelet-LH_firstorder_RootMeanSquared	0.7561866075356927	0.8950017848060304	0.7333711922925564	0.8637592930967102	0.9008816478037801
wavelet-HH_gldm_LowGrayLevelEmphasis	0.6953882417475097	0.8962547568173587	0.8628673291975586	0.8290462221539334	0.8653194697898725
wavelet-HH_glrlm_LowGrayLevelRunEmphasis	0.7254968968590992	0.9050254863602724	0.8701882906076804	0.8281944863657583	0.8627871476082005
wavelet-HH_glszm_SizeZoneNonUniformityNormalized	0.8097501510677678	0.9470512478648868	0.7369806855239985	0.8627429729383447	0.9609948816271404
wavelet-HH_firstorder_Kurtosis	0.842820299090892	0.8617880692962614	0.9876180502020324	0.8979639198540297	0.8466700280185394
wavelet-HL_glszm_LargeAreaLowGrayLevelEmphasis	0.7187382654720227	0.9941911920396955	0.7311908012175965	0.8604446422145944	0.9884234270381327
original_shape2D_Sphericity	0.6441939304863569	0.8593050458716438	0.8464948407722139	0.8928814377662467	0.9338041045009946
wavelet-HH_glrlm_ShortRunLowGrayLevelEmphasis	0.716137899415965	0.9024926092843999	0.8731734605947616	0.825554192924491	0.8577058281952239
original_firstorder_Skewness	0.8570665456242452	0.9510246863998606	0.8053938811180226	0.9171229731299895	0.8368241554936402
original_firstorder_Kurtosis	0.7572791987303664	0.8505176514627352	0.9488847403081704	0.8548761903021886	0.8600498326539827
wavelet-HH_glrlm_LongRunLowGrayLevelEmphasis	0.7419024357235032	0.8974387326457709	0.85085662977331	0.8319010847462032	0.8629791826665677
wavelet-HH_glcm_Correlation	0.5560318807158103	0.8545526232336302	0.48494348274351123	0.9522576004125627	0.8465302068180001
wavelet-HH_glszm_SmallAreaEmphasis	0.7881200676363616	0.92539709407037	0.7486533286720736	0.8463006540136666	0.9424131689264839
wavelet-LL_glcm_Idmn	0.7437395891906078	0.8453643911491342	0.8188537491709302	0.8782828421874234	0.8938217634913804
wavelet-LH_glszm_LowGrayLevelZoneEmphasis	0.7229277299876542	0.8349000230645138	0.8446100028014383	0.8658281080312724	0.9145189821849757
wavelet-LH_firstorder_Mean	0.8380290730308535	0.84442216324195	0.6716527097095468	0.8818947118832181	0.9222621790953325
wavelet-LH_glrlm_LongRunLowGrayLevelEmphasis	0.834951190229655	0.8441375623738643	0.7593442978816538	0.8709824067236432	0.9309262507997291
wavelet-HL_glszm_LowGrayLevelZoneEmphasis	0.7296112022919724	0.8873299560140375	0.842820455975573	0.8383860216679409	0.9221552960988806
wavelet-HL_glrlm_ShortRunLowGrayLevelEmphasis	0.7386871700550032	0.8410361372552408	0.8242287281343583	0.8424612279205052	0.9129528546705089
wavelet-LH_firstorder_Median	0.8520096473239953	0.840733681015116	0.6813932062846388	0.8018839399291113	0.9524300487188919
wavelet-HL_glrlm_LowGrayLevelRunEmphasis	0.7303941969147614	0.8433622280388273	0.8018804724185998	0.8390187676775839	0.9196644518828399
original_firstorder_Minimum	0.8295900435764088	0.777295498143334	0.966921985952326	0.8737437075723927	0.8390162609871343
wavelet-HH_gldm_LargeDependenceLowGrayLevelEmphasis	0.730888698757879	0.9058359399185556	0.8385164370394547	0.834504061907686	0.8683085314508013
wavelet-HL_firstorder_Mean	0.8368359308134911	0.8042955243318377	0.6510608880508355	0.890692340653672	0.9098619118945184
wavelet-LH_glrlm_ShortRunLowGrayLevelEmphasis	0.7358120345154009	0.8348551711339269	0.8263468963765467	0.8468771403512282	0.9005900623473241
wavelet-LH_glrlm_LowGrayLevelRunEmphasis	0.7496055783988615	0.8345271382983248	0.8071069493521491	0.8543995206839308	0.9150868200098478
wavelet-LH_gldm_LowGrayLevelEmphasis	0.758460483977994	0.8318087183772002	0.7904521550346487	0.8472975084774634	0.9143852549349891
wavelet-HL_glcm_JointEnergy	0.5587521399607525	0.8310960911566536	0.7321403640286696	0.9816019800384507	0.996931720482439
original_glcm_Correlation	0.634116685955747	0.9688784373604965	0.8289703231952188	0.8281159326729373	0.9660826667860148
wavelet-LH_gldm_SmallDependenceLowGrayLevelEmphasis	0.6736942147505421	0.8288317836760094	0.8085886958695303	0.8331499667341751	0.8635104804991725
wavelet-HL_gldm_LowGrayLevelEmphasis	0.7238254647793289	0.8402704715891292	0.7758147367713786	0.8283023452454452	0.9205346469915413
wavelet-HH_gldm_SmallDependenceLowGrayLevelEmphasis	0.668159394498155	0.8386035028002214	0.8221575056475565	0.8321761575314228	0.8247534682546294
wavelet-HL_glrlm_LongRunLowGrayLevelEmphasis	0.6924838009218695	0.901752832093595	0.7056945866033733	0.8229965270912254	0.953005566533375
wavelet-HL_firstorder_RootMeanSquared	0.7478438430453173	0.9388511566836961	0.700556267398778	0.8775046730542334	0.8161722846441171
wavelet-LH_glszm_SmallAreaLowGrayLevelEmphasis	0.6350889328125382	0.8269621181392856	0.7994067570419641	0.815620338649587	0.897935154185652
wavelet-HL_gldm_SmallDependenceLowGrayLevelEmphasis	0.6925928394739558	0.8121028763307891	0.7973369780810458	0.8313923168145441	0.8933663235120912
wavelet-HH_glszm_SmallAreaLowGrayLevelEmphasis	0.6390970770700175	0.953123675881235	0.8107751055916421	0.7717675002547637	0.8255252184790722
wavelet-LL_glcm_Correlation	0.6133646880666828	0.9332741278263286	0.8078594917470616	0.7952706926178585	0.9605623178303118
wavelet-HL_glcm_ClusterShade	0.6054546383880638	0.9327603261125037	0.3855089648916328	0.8332725156265018	0.7851693423422077
wavelet-HL_gldm_LargeDependenceLowGrayLevelEmphasis	0.6950695442579391	0.9414965703108342	0.6243396807871785	0.7804056019416357	0.9626899660965182
wavelet-HL_glszm_SmallAreaLowGrayLevelEmphasis	0.665685443397345	0.8214308710685468	0.779547971431493	0.7539922162264001	0.9094335076751909
wavelet-LL_glszm_LowGrayLevelZoneEmphasis	0.6158443456352672	0.7333508389711909	0.8377041832598575	0.830619151739216	0.7757005348163937
wavelet-LL_glszm_SmallAreaLowGrayLevelEmphasis	0.6005501562235669	0.7271530241724804	0.8049666099087822	0.798664337179663	0.7580668638130368
wavelet-LL_glrlm_LowGrayLevelRunEmphasis	0.6237685928412862	0.7150282370493679	0.8358661744807403	0.8211689113772487	0.7556015674233854
wavelet-LL_gldm_LowGrayLevelEmphasis	0.6206591725178946	0.6974849470375476	0.830082400157472	0.8083643575064523	0.7527956517057414
wavelet-LL_glrlm_ShortRunLowGrayLevelEmphasis	0.635321036136852	0.739813949363965	0.8407919896278973	0.8262002620375578	0.7490533728584008
wavelet-LL_glcm_MaximumProbability	0.7063686762872898	0.7472952819546472	0.7450661589725628	0.950579452534845	0.9985348876428983
wavelet-LH_glcm_ClusterShade	0.7365768661152978	0.9530858072710993	0.21815086957545637	0.5440980333193073	0.9509474768365913
original_glszm_SmallAreaLowGrayLevelEmphasis	0.5690002785428478	0.7284816767729365	0.7974313269652353	0.7772079262607133	0.7323609385667627
wavelet-LL_gldm_SmallDependenceLowGrayLevelEmphasis	0.6455056758326153	0.7319697601390627	0.815571049364693	0.812224657926589	0.7294254677774499
wavelet-LH_firstorder_Skewness	0.6802428418707023	0.9174288966597229	0.6953381536787145	0.7268400740880612	0.7468917606764469
wavelet-HL_firstorder_Skewness	0.6806319740344648	0.8232309868351074	0.6762206620368836	0.7185657387468878	0.7768148857657666
original_glszm_LowGrayLevelZoneEmphasis	0.5942870082688225	0.7125533737221578	0.8645893546185985	0.8187519160336796	0.659632713763074
original_gldm_LowGrayLevelEmphasis	0.567386415614103	0.664952087516379	0.8742706554412492	0.7829478236259229	0.7086502507203342
original_gldm_SmallDependenceLowGrayLevelEmphasis	0.6324338188286283	0.7058117882789714	0.8176250137682683	0.8122316431498134	0.6860677061588669
original_glrlm_ShortRunLowGrayLevelEmphasis	0.6015640750163707	0.6888294354127067	0.8722690976239388	0.8095540377385482	0.7024444437207589
original_glcm_JointEnergy	0.5284536818650893	0.6976798104257278	0.700671810178457	0.9482811781076899	0.9979404652458266
wavelet-LL_glrlm_LongRunLowGrayLevelEmphasis	0.5325852583256467	0.584908961146602	0.814497114542865	0.7605375735861764	0.7001434508574556
original_glszm_LargeAreaLowGrayLevelEmphasis	0.6969384291276162	0.9065339739416578	0.8743941082512021	0.48225080595172154	0.13751775142797162
original_glrlm_LowGrayLevelRunEmphasis	0.5778396854674139	0.6785207440940284	0.8752980296127916	0.7990941644359698	0.6612392920705528
wavelet-LL_glcm_JointEnergy	0.42610243622801935	0.4945199546678416	0.6738115794220985	0.9005884487964051	0.9963853730351453
wavelet-HH_firstorder_Skewness	0.6367518713962271	0.7856471922093584	0.7348111885833812	0.6069424576463667	0.6519607861697991
wavelet-HH_firstorder_RootMeanSquared	0.6372372534801536	0.9797366114017638	0.3742369791235194	0.44057753621801754	0.9037749697737975
original_glrlm_LongRunLowGrayLevelEmphasis	0.4803625647986839	0.6349787675567106	0.8670645860908144	0.7381835363466602	0.16218918251062775
wavelet-LL_gldm_LargeDependenceLowGrayLevelEmphasis	0.2957203049061602	0.3588306667855801	0.8311688260666599	0.5803805780217086	0.824191175861436
wavelet-HH_firstorder_Median	0.5793942052644271	0.6792724573218472	0.5026088152515813	0.4724470670066724	0.8696865839904762
wavelet-LL_glszm_LargeAreaLowGrayLevelEmphasis	0.46623334445108056	0.5155950709320234	0.8610859161133892	0.6326048419380601	0.5684532467185732
wavelet-HH_glcm_ClusterShade	0.5842141887555884	0.33775208787789424	0.31794462597204143	0.8134623159502866	0.5387041873035391
original_gldm_LargeDependenceLowGrayLevelEmphasis	0.3749607639738669	0.5295444657104009	0.8687494699505403	0.7226840138107107	0.5348991752279328
wavelet-HH_firstorder_Mean	0.5558189840979337	0.11382467406408323	0.14672912993061976	0.4096976204188437	0.4730758098020871
